# Supplementary material for: Cholesteric Liquid Crystals with Thermally Stable Reflection Color from Mixtures of Completely Etherified Ethyl Cellulose Derivative and Methacrylic Acid
Source: Polymers (Basel). 2024 Jan 31;16(3):401. doi: 10.3390/polym16030401 (PMC10856897; doi:10.3390/polym16030401)
Supplement: Supplementary file 1 [file polymers-16-00401-s001.zip]

Archive with 2 entries (2 files):
- 20240131_polymers-2842487_Suppl Mater_Matsumoto.pdf
- 20240131_polymers-2842487_Suppl Video S1_Matsumoto.mp4
